# Supplementary material for: Leukocyte Nuclear Morphology Alterations in Dilated Cardiomyopathy Caused by a Lamin AC Truncating Mutation (LMNA/Ser431*) Are Modified by the Presence of a LAP2 Missense Polymorphism (TMPO/Arg690Cys)
Source: Int J Mol Sci. 2022 Nov 7;23(21):13626. doi: 10.3390/ijms232113626 (PMC9656322; doi:10.3390/ijms232113626)
Supplement: Supplementary file 1 [file ijms-23-13626-s001.zip]

Archive with 1 entries (1 files):
- ijms-1975710-supplementary.pdf
